# Supplementary material for: Structure and Sequence Determinants Governing the Interactions of RNAs with Influenza A Virus Non-Structural Protein NS1
Source: Viruses. 2020 Aug 27;12(9):947. doi: 10.3390/v12090947 (PMC7552008; doi:10.3390/v12090947)
Supplement: Supplementary file 1 [file viruses-12-00947-s001.zip]

Archive with 5 entries (5 files):
- 6SW8_val-report-full_P1.pdf
- 6SX0_val-report-full_P1.pdf
- 6SX2_val-report-full_P1.pdf
- 6ZLC_val-report-full_P1.pdf
- Supplementary_wacquiez_20200817.pdf
